# Supplementary material for: Characterization of the Skeletal Muscle Secretome Reveals a Role for Extracellular Vesicles and IL1α/IL1β in Restricting Fibro/Adipogenic Progenitor Adipogenesis
Source: Biomolecules. 2021 Aug 8;11(8):1171. doi: 10.3390/biom11081171 (PMC8392554; doi:10.3390/biom11081171)
Supplement: Supplementary file 1 [file biomolecules-11-01171-s001.zip]

Archive with 1 entries (1 files):
- biomolecules-1277182-supplementary.pdf
